# Supplementary material for: Bacterial plasmid-mediated quinolone resistance genes in aquatic environments in China
Source: Sci Rep. 2017 Jan 17;7:40610. doi: 10.1038/srep40610 (PMC5240147; doi:10.1038/srep40610)
Supplement: Supplementary Table S1 [file srep40610-s2.xls]

## Sheet: Sheet1
			qnrB	qnrC	qnrD	qnrS	aac-(6’)-Ib	qepA	oqxA	oqxB	blaTEM	blaSHV	blaCTX-M	blaCMY	blaDHA
	qnrA	R	0.0549453	0.0485837	-0.0120992	-0.018185	0.401312	-0.0251392	0.184154	0.0622861	0.00794757	-0.149147	0.368891	-0.00916516	0.148271
		p-value	0.355349	0.371486	0.467475	0.451181	0.00234946	0.43266	0.105108	0.337036	0.478622	0.155827	0.00493879	0.475351	0.157269
		N	48	48	48	48	48	48	48	48	48	48	48	48	48
	qnrB	R		0.56024	-0.00435199	0.418841	0.194583	0.155281	-0.097602	-0.0565271	0.254287	-0.218822	-0.110634	-0.0298817	0.00570077
		p-value		1.73056e-05	0.48829	0.00152392	0.092539	0.145972	0.25464	0.351374	0.0405701	0.0675546	0.227052	0.420109	0.484662
		N		48	48	48	48	48	48	48	48	48	48	48	48
	qnrC	R			-0.0182055	0.457172	0.077551	-0.0719107	-0.198431	-0.141333	0.0213187	-0.237469	-0.184879	-0.0776618	-0.147197
		p-value			0.451126	0.000544107	0.300168	0.313587	0.0881846	0.168983	0.44282	0.0520592	0.104198	0.299907	0.159048
		N			48	48	48	48	48	48	48	48	48	48	48
	qnrD	R				0.141277	-0.0945206	-0.0889861	-0.178287	0.244613	0.0827335	0.0367976	-0.0637637	-0.0603389	-0.0185124
		p-value				0.169079	0.261402	0.273768	0.112682	0.0469068	0.288065	0.401949	0.333393	0.34186	0.450306
		N				48	48	48	48	48	48	48	48	48	48
	qnrS	R					-0.0895084	0.215002	0.0317307	0.164103	0.0272464	-0.0551466	0.148798	0.137904	0.0273101
		p-value					0.272589	0.0711146	0.415236	0.132523	0.427075	0.354842	0.156401	0.174966	0.426906
		N					48	48	48	48	48	48	48	48	48
	aac-(6’)-Ib	R						0.354845	0.296876	0.0600715	-0.0368273	-0.170036	0.142483	0.430435	0.584239
		p-value						0.00666636	0.0202285	0.342524	0.401872	0.123957	0.167005	0.00112997	6.51379e-06
		N						48	48	48	48	48	48	48	48
	qepA	R							0.588212	0.459462	0.0138913	-0.068061	0.478217	0.358336	0.512214
		p-value							5.49909e-06	0.000509688	0.46267	0.322886	0.000293244	0.00619485	9.89719e-05
		N							48	48	48	48	48	48	48
	oqxA	R								0.644714	-0.223021	0.161358	0.680197	0.427051	0.61816
		p-value								3.79526e-07	0.0637961	0.136615	5.25001e-08	0.00123438	1.42308e-06
		N								48	48	48	48	48	48
	oqxB	R									-0.064534	0.0355015	0.42333	0.249281	0.303928
		p-value									0.3315	0.405338	0.00135895	0.0437594	0.0178585
		N									48	48	48	48	48
	blaTEM	R										-0.173744	-0.119869	-0.0339241	-0.154855
		p-value										0.1188	0.208534	0.409472	0.146642
		N										48	48	48	48
	blaSHV	R											0.194935	0.0948352	0.205963
		p-value											0.0921346	0.260707	0.0800927
		N											48	48	48
	blaCTX-M	R												0.50177	0.652995
		p-value												0.000139861	2.44782e-07
		N												48	48
	blaCMY	R													0.794516
		p-value													7.88138e-12
		N													48
