# Supplementary material for: Bacterial plasmid-mediated quinolone resistance genes in aquatic environments in China
Source: Sci Rep. 2017 Jan 17;7:40610. doi: 10.1038/srep40610 (PMC5240147; doi:10.1038/srep40610)
Supplement: Supplementary Table S2 [file srep40610-s3.xls]

## Sheet: Sheet1
	QLH		qnrB	qnrC	qnrD	qnrS	aac-(6’)-Ib	qepA	oqxA	oqxB	blaTEM	blaSHV	blaCTX-M	blaCMY	blaDHA			XQR		qnrB	qnrC	qnrD	qnrS	aac-(6’)-Ib	qepA	oqxA	oqxB	blaTEM	blaSHV	blaCTX-M	blaCMY	blaDHA
	qnrA	R	-0.07934	0.198948	-0.302146	-0.0698312	0.302767	-0.137038	0.0406094	0.0360265	-0.267585	-0.266458	0.104463	0.0206622	-0.0414632			qnrA	R	0.566246	0.847884	0.567342	0.326724	0.831172	0.0170444	-0.120932	0.0456751	0.870162	-0.253723	-0.151559	-0.106563	-0.202267
		p-value	0.403189	0.267668	0.169913	0.414631	0.169393	0.33553	0.450141	0.455747	0.200221	0.201253	0.373313	0.47459	0.449098				p-value	0.0274703	0.000246992	0.027184	0.149973	0.000403793	0.479035	0.35406	0.443954	0.000116373	0.213093	0.319106	0.370842	0.264203
		N	12	12	12	12	12	12	12	12	12	12	12	12	12				N	12	12	12	12	12	12	12	12	12	12	12	12	12
	qnrB	R		0.476403	-0.214177	0.75299	0.663547	0.863924	0.677048	0.575049	-0.319603	0.117855	0.288282	0.4358	0.708761			qnrB	R		0.477576	0.206086	0.0127625	0.409347	-0.207396	-0.361097	-0.261105	0.465446	-0.450772	-0.320471	-0.191918	-0.302437
		p-value		0.0587012	0.25193	0.00235022	0.00932126	0.000145545	0.0077927	0.0252299	0.15561	0.357636	0.181759	0.0783638	0.00493373				p-value		0.0581871	0.260239	0.4843	0.0931844	0.258887	0.124412	0.206189	0.0636468	0.0706849	0.154917	0.275071	0.16967
		N		12	12	12	12	12	12	12	12	12	12	12	12				N		12	12	12	12	12	12	12	12	12	12	12	12
	qnrC	R			-0.289637	0.102436	0.631548	0.571024	0.392895	0.34235	-0.196669	-0.279589	0.157012	0.430909	0.383045			qnrC	R			0.449149	0.22227	0.755731	-0.266476	-0.250648	0.0231222	0.713863	-0.322327	-0.299832	-0.218669	-0.31745
		p-value			0.180582	0.375702	0.0138068	0.0262378	0.10322	0.138013	0.270058	0.189401	0.313013	0.0809828	0.109532				p-value			0.0714926	0.243737	0.00223392	0.201236	0.216002	0.471569	0.00455974	0.15344	0.171861	0.247367	0.157337
		N			12	12	12	12	12	12	12	12	12	12	12				N			12	12	12	12	12	12	12	12	12	12	12
	qnrD	R				-0.176546	-0.35499	-0.14754	-0.120751	0.0159228	0.543523	0.23279	0.340266	-0.22422	-0.00679339			qnrD	R				0.841459	0.637325	0.340083	-0.116991	0.0929613	0.643704	0.163664	0.471737	0.66542	0.568393
		p-value				0.291544	0.128753	0.323624	0.354271	0.480414	0.0338881	0.233272	0.139576	0.241782	0.491641				p-value				0.000300315	0.0129007	0.139713	0.358641	0.386922	0.0119512	0.305638	0.0607749	0.00909712	0.0269115
		N				12	12	12	12	12	12	12	12	12	12				N				12	12	12	12	12	12	12	12	12	12
	qnrS	R					0.563762	0.554602	0.646682	0.597221	-0.0885819	0.0850542	0.242733	0.557035	0.644709			qnrS	R					0.644025	0.309085	0.0749833	0.140523	0.30638	0.411211	0.725873	0.812769	0.748969
		p-value					0.0281267	0.0306422	0.0115257	0.020161	0.392135	0.396346	0.223578	0.0299593	0.0118064				p-value					0.0119049	0.164146	0.408424	0.331563	0.166381	0.0920873	0.00376305	0.000655467	0.00252907
		N					12	12	12	12	12	12	12	12	12				N					12	12	12	12	12	12	12	12	12
	aac-(6’)-Ib	R						0.600055	0.631983	0.556671	-0.22499	-0.392297	0.115716	0.820892	0.713467			aac-(6’)-Ib	R						-0.0101496	-0.0667909	0.12501	0.642247	-0.0157546	0.118254	0.137382	0.0705953
		p-value						0.0195701	0.0137369	0.0300609	0.241011	0.103597	0.360127	0.000532783	0.00458799				p-value						0.487513	0.418303	0.349339	0.0121634	0.480621	0.357172	0.335138	0.413709
		N						12	12	12	12	12	12	12	12				N						12	12	12	12	12	12	12	12
	qepA	R							0.670161	0.548381	-0.173838	-0.0804717	0.458325	0.313461	0.636391			qepA	R							0.556226	0.509854	0.100419	0.178925	0.504474	0.494994	0.498409
		p-value							0.00854726	0.032437	0.294485	0.401832	0.0670024	0.160563	0.0130442				p-value							0.0301851	0.0451908	0.378084	0.288969	0.0472062	0.0509023	0.0495493
		N							12	12	12	12	12	12	12				N							12	12	12	12	12	12	12
	oqxA	R								0.963957	-0.412898	0.292792	0.623291	0.661659	0.952155			oqxA	R								0.851713	-0.310943	0.555917	0.58294	0.267516	0.37481
		p-value								2.25467e-07	0.0911011	0.177859	0.0151802	0.00955129	9.10886e-07				p-value								0.000218911	0.16262	0.0302717	0.0233335	0.200285	0.114983
		N								12	12	12	12	12	12				N								12	12	12	12	12	12
	oqxB	R									-0.291627	0.377432	0.588547	0.640211	0.927714			oqxB	R									-0.0678712	0.381222	0.447465	0.193814	0.299399
		p-value									0.178862	0.11323	0.0220489	0.0124647	6.8775e-06				p-value									0.416997	0.110724	0.0723372	0.273065	0.172227
		N									12	12	12	12	12				N									12	12	12	12	12
	blaTEM	R										-0.407699	-0.0999913	-0.149991	-0.357942			blaTEM	R										-0.395626	-0.19822	-0.0666028	-0.210247
		p-value										0.0941612	0.378589	0.320866	0.126644				p-value										0.101511	0.268431	0.41853	0.255951
		N										12	12	12	12				N										12	12	12	12
	blaSHV	R											0.266548	-0.169698	0.255144			blaSHV	R											0.802401	0.644883	0.691973
		p-value											0.201171	0.299004	0.211756				p-value											0.000842339	0.0117815	0.0063268
		N											12	12	12				N											12	12	12
	blaCTX-M	R												0.115124	0.511102			blaCTX-M	R												0.914884	0.933872
		p-value												0.360817	0.0447322				p-value												1.5228e-05	4.45327e-06
		N												12	12				N												12	12
	blaCMY	R													0.765066			blaCMY	R													0.96557
		p-value													0.00187017				p-value													1.79801e-07
		N													12				N													12
	WWTP		qnrB	qnrC	qnrD	qnrS	aac-(6’)-Ib	qepA	oqxA	oqxB	blaTEM	blaSHV	blaCTX-M	blaCMY	blaDHA			STMH		qnrB	qnrC	qnrD	qnrS	aac-(6’)-Ib	qepA	oqxA	oqxB	blaTEM	blaSHV	blaCTX-M	blaCMY	blaDHA
	qnrA	R	-0.0690283	-0.0495369	0.0124047	-0.190579	0.985093	-0.122388	0.600146	0.130107	-0.330329	-0.174791	0.723612	-0.0542231	0.70415			qnrA	R	0.815737	0.203367	-0.130195	0.960521	0.543498	0.798118	0.694075	0.368512	-0.224086	-0.0658097	0.786744	0.272268	0.596538
		p-value	0.4156	0.439245	0.48474	0.27649	2.82735e-09	0.352373	0.0195514	0.343466	0.147164	0.293449	0.00390441	0.433541	0.00529103				p-value	0.000608365	0.263059	0.343365	3.53406e-07	0.0338956	0.000930472	0.00613815	0.119259	0.241915	0.419489	0.00119892	0.195964	0.0203054
		N	12	12	12	12	12	12	12	12	12	12	12	12	12				N	12	12	12	12	12	12	12	12	12	12	12	12	12
	qnrB	R		0.887406	0.0565601	0.70087	-0.013814	-0.356677	-0.51744	-0.281458	0.0798891	-0.331842	-0.431618	-0.44407	-0.352748			qnrB	R		0.485032	-0.150417	0.763181	0.476575	0.519794	0.392147	0.122067	-0.198303	-0.157513	0.491214	-0.0172535	0.280582
		p-value		5.88185e-05	0.430701	0.00555659	0.483007	0.127545	0.0424496	0.187744	0.402531	0.145994	0.0805995	0.0740593	0.130368				p-value		0.0549895	0.320388	0.00193971	0.0586255	0.0416221	0.103692	0.352745	0.268344	0.312455	0.0524286	0.478778	0.18852
		N		12	12	12	12	12	12	12	12	12	12	12	12				N		12	12	12	12	12	12	12	12	12	12	12	12
	qnrC	R			-0.0558432	0.519426	0.0608093	-0.343296	-0.512542	-0.323335	0.00504229	-0.416044	-0.384979	-0.356697	-0.404499			qnrC	R			-0.213021	0.31054	0.15635	-0.141094	-0.269172	-0.290211	-0.0217424	-0.277156	-0.216854	-0.202937	-0.367875
		p-value			0.431572	0.0417509	0.425544	0.137307	0.0442063	0.152641	0.493796	0.0892794	0.108274	0.127531	0.0960761				p-value			0.25311	0.16295	0.31375	0.330915	0.198773	0.180085	0.473264	0.191569	0.249206	0.263506	0.119696
		N			12	12	12	12	12	12	12	12	12	12	12				N			12	12	12	12	12	12	12	12	12	12	12
	qnrD	R				0.103004	0.0558352	-0.20856	-0.414648	0.798726	-0.0536409	-0.240227	-0.292905	-0.385896	-0.258159			qnrD	R				-0.0231906	-0.119368	-0.0586228	-0.0300564	0.00302472	0.080694	0.143696	-0.0164232	-0.144546	0.374959
		p-value				0.375032	0.431581	0.257686	0.0900847	0.000917557	0.434249	0.226003	0.177762	0.107681	0.208931				p-value				0.471485	0.355876	0.428196	0.463061	0.496278	0.401566	0.327965	0.479799	0.327004	0.114883
		N				12	12	12	12	12	12	12	12	12	12				N				12	12	12	12	12	12	12	12	12	12
	qnrS	R					-0.163779	-0.230457	-0.355802	-0.0375005	0.0629078	-0.306999	-0.445148	-0.119253	-0.39206			qnrS	R					0.510649	0.734599	0.564829	0.292774	-0.0976192	-0.0237331	0.682841	0.191228	0.525127
		p-value					0.305511	0.235575	0.128171	0.453943	0.423001	0.165868	0.0735097	0.35601	0.103746				p-value					0.0448983	0.00325329	0.0278434	0.177875	0.381396	0.470819	0.00719692	0.275802	0.0397886
		N					12	12	12	12	12	12	12	12	12				N					12	12	12	12	12	12	12	12	12
	aac-(6’)-Ib	R						-0.183526	0.523058	0.158879	-0.35402	-0.243018	0.66096	-0.0967964	0.61963			aac-(6’)-Ib	R						0.743023	0.337902	0.331167	-0.119145	-0.178843	0.54673	0.190769	0.283355
		p-value						0.284016	0.0404933	0.310937	0.12945	0.223304	0.00963746	0.38237	0.0158195				p-value						0.00281218	0.14136	0.146515	0.356136	0.289058	0.0329253	0.276288	0.18607
		N						12	12	12	12	12	12	12	12				N						12	12	12	12	12	12	12	12
	qepA	R							0.38619	-0.0170709	-0.119127	-0.098969	0.0296555	0.158734	0.0900695			qepA	R							0.762777	0.737139	-0.117923	-0.0637574	0.923445	0.34375	0.705643
		p-value							0.107492	0.479003	0.356156	0.379798	0.463553	0.311098	0.390362				p-value							0.00195484	0.00311518	0.357557	0.421972	9.09626e-06	0.136969	0.0051733
		N							12	12	12	12	12	12	12				N							12	12	12	12	12	12	12
	oqxA	R								0.0570047	-0.440913	0.253904	0.79938	0.441929	0.80731			oqxA	R								0.560203	-0.119788	0.00592214	0.947257	0.494187	0.901251
		p-value								0.430161	0.0756839	0.212923	0.000903799	0.0751585	0.000749365				p-value								0.0290863	0.355388	0.492713	1.47053e-06	0.0512259	3.12631e-05
		N								12	12	12	12	12	12				N								12	12	12	12	12	12
	oqxB	R									-0.361593	0.0164528	-0.0149876	-0.104218	0.0520202			oqxB	R									-0.219841	-0.0839077	0.684119	0.319031	0.552149
		p-value									0.124063	0.479763	0.481564	0.373603	0.436221				p-value									0.246183	0.397717	0.00707009	0.156067	0.0313414
		N									12	12	12	12	12				N									12	12	12	12	12
	blaTEM	R										-0.120868	-0.355956	-0.278434	-0.235752			blaTEM	R										0.107496	-0.138006	-0.016343	-0.0636106
		p-value										0.354135	0.12806	0.190428	0.230364				p-value										0.369746	0.334427	0.479898	0.42215
		N										12	12	12	12				N										12	12	12	12
	blaSHV	R											0.311057	0.321167	0.464864			blaSHV	R											-0.0239804	-0.107048	0.0311879
		p-value											0.162526	0.154362	0.0639168				p-value											0.470516	0.370273	0.461674
		N											12	12	12				N											12	12	12
	blaCTX-M	R												0.559648	0.900284			blaCTX-M	R												0.388238	0.864121
		p-value												0.0292379	3.27685e-05				p-value												0.106176	0.000144544
		N												12	12				N												12	12
	blaCMY	R													0.310144			blaCMY	R													0.507224
		p-value													0.163275				p-value													0.0461686
		N													12				N													12
